# Supplementary material for: Geographical, racial and socio-economic variation in life expectancy in the US and their impact on cancer relative survival
Source: PLoS One. 2018 Jul 25;13(7):e0201034. doi: 10.1371/journal.pone.0201034 (PMC6059474; doi:10.1371/journal.pone.0201034)
Supplement: S1 Table — (XLSX) [file pone.0201034.s001.xlsx]

## Sheet: SupplementalTableModels
State	Region	White	Black	API	AIAN	Hispanic
Alabama	S	State/SES 5	State	National/SES 2	National/SES 2	Region/SES 5
Alaska	W/MW	State/SES 5	Region/SES 5	National/SES 2	State	Region/SES 5
Arizona	W/MW	State/SES 5	State	National/SES 2	State	State
Arkansas	S	State/SES 5	State	National/SES 2	National/SES 2	Region/SES 5
California	W/MW	State/SES 5	State/SES 2	State/SES 2	National/SES 2	State/SES 2
Colorado	W/MW	State/SES 5	Region/SES 5	National/SES 2	National/SES 2	State/SES 2
Connecticut	NE	State/SES 5	State	National/SES 2	National/SES 2	Region/SES 5
Delaware	S	State/SES 5	State	National/SES 2	National/SES 2	Region/SES 5
District of Columbia	S	State/SES 5	State	National/SES 2	National/SES 2	Region/SES 5
Florida	S	State/SES 5	State/SES 2	National/SES 2	National/SES 2	State
Georgia	S	State/SES 5	State/SES 2	National/SES 2	National/SES 2	Region/SES 5
Hawaii	W/MW	State/SES 5	Region/SES 5	State	National/SES 2	Region/SES 5
Idaho	W/MW	State/SES 5	Region/SES 5	National/SES 2	National/SES 2	Region/SES 5
Illinois	W/MW	State/SES 5	State/SES 2	State	National/SES 2	State/SES 2
Indiana	W/MW	State/SES 5	State	National/SES 2	National/SES 2	Region/SES 5
Iowa	W/MW	State/SES 5	Region/SES 5	National/SES 2	National/SES 2	Region/SES 5
Kansas	W/MW	State/SES 5	State	National/SES 2	National/SES 2	Region/SES 5
Kentucky	S	State/SES 5	State	National/SES 2	National/SES 2	Region/SES 5
Louisiana	S	State/SES 5	State	National/SES 2	National/SES 2	Region/SES 5
Maine	NE	State/SES 5	Region/SES 5	National/SES 2	National/SES 2	Region/SES 5
Maryland	S	State/SES 5	State/SES 2	National/SES 2	National/SES 2	Region/SES 5
Massachusetts	NE	State/SES 5	State	National/SES 2	National/SES 2	Region/SES 5
Michigan	W/MW	State/SES 5	State/SES 2	National/SES 2	National/SES 2	Region/SES 5
Minnesota	W/MW	State/SES 5	Region/SES 5	National/SES 2	National/SES 2	Region/SES 5
Mississippi	S	State/SES 5	State	National/SES 2	National/SES 2	Region/SES 5
Missouri	W/MW	State/SES 5	State/SES 2	National/SES 2	National/SES 2	Region/SES 5
Montana	W/MW	State/SES 5	Region/SES 5	National/SES 2	National/SES 2	Region/SES 5
Nebraska	W/MW	State/SES 5	Region/SES 5	National/SES 2	National/SES 2	Region/SES 5
Nevada	W/MW	State/SES 5	State	National/SES 2	National/SES 2	Region/SES 5
New Hampshire	NE	State/SES 5	Region/SES 5	National/SES 2	National/SES 2	Region/SES 5
New Jersey	NE	State/SES 5	State/SES 2	National/SES 2	National/SES 2	State/SES 2
New Mexico	W/MW	State/SES 5	Region/SES 5	National/SES 2	National/SES 2	State
New York	NE	State/SES 5	State/SES 2	State/SES 2	National/SES 2	State/SES 2
North Carolina	S	State/SES 5	State/SES 2	National/SES 2	National/SES 2	Region/SES 5
North Dakota	W/MW	State/SES 5	Region/SES 5	National/SES 2	National/SES 2	Region/SES 5
Ohio	W/MW	State/SES 5	State	National/SES 2	National/SES 2	Region/SES 5
Oklahoma	S	State/SES 5	State	National/SES 2	State	Region/SES 5
Oregon	W/MW	State/SES 5	Region/SES 5	National/SES 2	National/SES 2	Region/SES 5
Pennsylvania	NE	State/SES 5	State/SES 2	National/SES 2	National/SES 2	State
Rhode Island	NE	State/SES 5	Region/SES 5	National/SES 2	National/SES 2	Region/SES 5
South Carolina	S	State/SES 5	State	National/SES 2	National/SES 2	Region/SES 5
South Dakota	W/MW	State/SES 5	Region/SES 5	National/SES 2	National/SES 2	Region/SES 5
Tennessee	S	State/SES 5	State	National/SES 2	National/SES 2	Region/SES 5
Texas	S	State/SES 5	State/SES 2	State	National/SES 2	State/SES 2
Utah	W/MW	State/SES 5	Region/SES 5	National/SES 2	National/SES 2	Region/SES 5
Vermont	NE	State/SES 5	Region/SES 5	National/SES 2	National/SES 2	Region/SES 5
Virginia	S	State/SES 5	State/SES 2	National/SES 2	National/SES 2	Region/SES 5
Washington	W/MW	State/SES 5	State	Sate	National/SES 2	Region/SES 5
West Virginia	S	State/SES 5	Region/SES 5	National/SES 2	National/SES 2	Region/SES 5
Wisconsin	W/MW	State/SES 5	State	National/SES 2	National/SES 2	Region/SES 5
Wyoming	W/MW	State/SES 5	Region/SES 5	National/SES 2	National/SES 2	Region/SES 5
Total (no Katrina)
